# Supplementary material for: Recent Selective Sweeps in North American Drosophila melanogaster Show Signatures of Soft Sweeps
Source: PLoS Genet. 2015 Feb 23;11(2):e1005004. doi: 10.1371/journal.pgen.1005004 (PMC4338236; doi:10.1371/journal.pgen.1005004)
Supplement: S4 Table — Listed are the coordinates of the center of the analysis window with the highest H12 value in a peak, the edge coordinates of each peak, the corresponding H12 and H2/H1 values in the analysis window, the θ A inferred for each peak and the associated 95% credible intervals for θ A under the constant N e = 106 and admixture models, Bayes factors calculating the ratio of the likelihood of the data under a soft versus hard sweep model, and the names of the genes overlapping each peak. (XLS) [file pgen.1005004.s016.xls]

## Sheet: p_values_peaks_geneNames.txt
S4 Table. Top 50 H12 peaks in the DGRP data. Listed are the coordinates of the center of the analysis window with the highest H12 value in a peak, the edge coordinates of each peak, the corresponding H12 and H2/H1 values in the analysis window, the theta_A inferred for each peak and the associated 95% credible intervals for theta_A under the constant Ne =10^6 and admixture models, Bayes factors c…
chr	center_peak	start_peak	end_peak	H12	H2/H1	theta_A_constNe	lower95CI_constNe	upper95CI_constNe	theta_A_admix	lower95CI_admix	upper95CI_admix	BFs	gene_names
Chr2R	8097727	7722921	8486706	0.235957	0.0793441	6.77931	1.43499	68.9686	13.2524	5.79776	32.0434	14.1538	CG43190,S2P,CG34229,CG34230,Mtor,Damm,CR42532,TwdlBeta,CG42531,cuff,snoRNA:Me28S-A1322,ERp60,MCPH1,CG13189,PI31,CG33145,CG30037,CG34231,CG30036,CG8298,rho-7,RnrS,CG8964,CG8321,pds5,CG43191,128up,CG30039,Drep-1,CG13186,skpB,CG18343,CG13178,CG8407,Hen1,CG8878,mir-988,mir-281-2,mir-281-1,snoRNA:Prp8-a,CG13177,SmD3,CG34232,CG13175,CG33964,wash,CG8860,Cyp6g1,SmF,Cct5,EndoG,snoRNA:Me28S-C3420a,snoRNA:M…
Chr3R	21164799	21093966	21195334	0.215315	0.0795421	9.00876	1.49378	75.4041	18.2519	8.23879	39.5068	>159	CG11891,CG11889,CR13656,CG11878,CR43310,CG11892,CG31300,CG10514,CG31098,CG31104,CG13658,CG11893,CG31102,CG13659,CG31097,CG31288,CG31370,CG31436,CG10550,CG10560,CG10562,CG10553,CG10559,CG31087,CHKov2,CG10669,CG11902,tobi,rha,CG11913,CHKov1,CG31099,CG10513,Fur1,
Chr3R	9060820	8563358	9432483	0.185256	0.129581	9.58083	2.00365	76.3353	17.4954	7.18946	39.338	124	CG5724,CG31345,CR33929,d-cup,CG10909,Spc25,Cyp304a1,CG14384,CG7091,Paip2,CG14383,yellow-f,CG17327,CG7488,yellow-f2,CG11656,CG8031,CG12360,l(3)87Df,CG7966,CG11668,CG11670,CG31157,Hsc70-2,snk,CG43063,CG34308,CG8138,CG8141,CG14380,CG8508,CG8483,CG8476,Ravus,CG11686,CG8449,CG15887,Osi22,wntD,CG8773,CG15888,CG32473,CG43208,CG8784,mthl12,mRpS21,CG8870,CG9813,CheA87a,CG34309,Lip3,CCHa2,CG9799,CG14374,CG…
Chr2L	14284048	14259362	14299060	0.121807	0.276412	9.98185	1.82786	86.1666	16.0451	5.93355	41.8481	>151	CG32971,CR43639,CR43640,wb,
Chr3R	7510750	7414456	7746544	0.109441	0.245322	11.3059	2.85832	87.6745	19.7218	9.57969	50.9893	>244	CG6791,CG14711,CG18764,CG14710,CG6808,CG6813,Elp1,CG14715,CG18476,CG18765,Fer3,CG6908,Ho,Taf12,CG6830,CG6834,I-t,CG14717,CG14718,CG14720,mus309,CG14721,CG43062,CG6923,CG17360,HisCl1,CoVa,CG6950,glo,sad,mthl5,CG6962,CG6971,CG34307,CG14712,Jupiter,Lk6,CG12594,CG42327,CG14722,Sbf,ClC-a,CG6959,CG31368,l(3)neo38,Cad87A,Csk,
Chr2R	5556786	5489549	5705769	0.0988823	0.543572	10.3921	2.60495	69.685	8.9821	3.79444	43.2684	>227	CG30339,CG12926,CG30000,CG30005,mir-307a,mir-307b,tRNA:M3:46A,Uba1,CG30002,CG1773,CG10459,CG1690,CheA46a,lectin-46Ca,CG1902,sqa,dap,CG1648,CG1688,CG1698,trpl,lectin-46Cb,Mmp2,
Chr2L	8946009	8838239	8977912	0.0983115	0.501299	9.21499	1.82358	74.0078	8.61409	3.4153	36.1019	>22	CG32986,CG32988,CG32987,CG32983,CG9483,CG42713,CG9510,Tsp29Fb,CG9515,Tsp29Fa,CG31886,CG32985,CG32984,CG18088,CG9541,CG13101,C1GalTA,CG9525,CG34398,
Chr3R	17569877	17518429	17635617	0.0810939	0.252444	11.5077	3.01979	92.7333	27.4062	11.4544	64.8722	189	CG42870,CG42869,Sfp93F,CR43096,CG5849,CG31233,CG31343,CG34034,CG31198,burs,CG42335,tsl,CG6800,RpI12,mir-4969,mir-999,CG31176,GABA-B-R2,CASK,
Chr3R	16938688	16823903	16997106	0.0786207	0.311615	12.2815	2.25668	91.9135	26.9492	9.26298	60.0229	104	CG10827,CG17278,Rlip,CG7079,CG31207,CG31189,CG12278,CG17279,Mvl,Cortactin,dmrt93B,CG7056,r-l,RhoGAP93B,rtet,CG5745,sec15,Obp93a,ppan,CG17282,slmb,CG5793,CG7009,Ubpy,CG5802,CG10824,Snmp1,Dhc93AB,CG5697,Calx,AnnIX,Ice2,Rab11,CG7044,CG5810,SNF4Agamma,
Chr2L	18132779	17905347	18149619	0.0776694	0.198499	49.2847	4.23364	96.4464	43.548	20.7881	88.9459	40.7857	CR43274,CG43271,CG5681,CG31742,CG42634,CG42635,CG5693,CG31740,elfless,CG42659,ninaD,CG31741,Arr1,CG15153,CG5755,CG15152,CG31785,Socs36E,rdo,CG5674,btv,CG5758,kel,
Chr2R	19764552	19741997	19782159	0.0770036	0.28878	14.8394	2.71689	95.5646	28.5989	11.9646	68.8371	143	TBPH,Thiolase,CG5569,CG4585,wibg,PHDP,CG4882,TM4SF,Dcp1,DNA-ligI,Upf3,bgcn,CG5597,ken,
Chr2R	2043155	1982987	2232677	0.0737693	0.416759	19.0891	3.33525	87.894	20.9796	8.30768	67.3125	67.6667	tRNA:K2:42Ae,tRNA:R2:42Ad,CG14589,tRNA:N5:42Ah,tRNA:N5:42Ag,tRNA:N5:42Af,CR43904,tRNA:CR30316,tRNA:R2:42Ac,tRNA:N5:42Aa,tRNA:N5:42Ab,tRNA:K2:42Ad,tRNA:K2:42Ab,tRNA:K2:42Ac,tRNA:N5:42Ac,tRNA:K2:42Aa,tRNA:I:42A,tRNA:R2:42Ab,Cyp6w1,tRNA:R2:42Aa,tRNA:N5:42Ae,tRNA:N5:42Ad,CG8343,CG11211,CG30432,CG8335,CG30431,CG17994,l(2)k14710,Ptr,EcR,Pld,tomboy40,bin3,
Chr3R	6766917	6711552	6789665	0.0732937	0.219127	37.9091	5.59048	96.6503	40.5594	21.305	91.0935	204.667	Adk3,Tengl4,CG4674,CG6621,
Chr3R	26334451	26306832	26505650	0.0715815	0.651238	10.7243	3.20721	74.3794	9.1151	4.4715	45.5827	>458	CG31371,PH4alphaNE1,PH4alphaMP,Jon99Fi,PH4alphaSG2,Jon99Fii,mir-4908,CG31524,CG9698,PH4alphaNE2,CG15539,CG34041,PH4alphaSG1,CG34155,CG9702,Rpt6R,CG31019,CG2246,CG31016,PH4alphaNE3,CG31021,CG2267,CG31013,PH4alphaPV,CG34432,PH4alphaEFB,CG9717,tmod,jdp,CG34433,
Chr2R	6196252	6182723	6221969	0.068918	0.528857	10.6834	2.22125	84.3712	12.1168	5.01787	59.7123	130	CG34222,Obp46a,Ndg,CG12909,JhI-1,CAP,CG42732,
Chr2L	18196971	18150953	18263163	0.0660642	0.255461	35.7996	5.10856	97.6327	43.1623	20.4412	91.6799	109.833	Socs36E,CG7200,CG15155,CG5783,CG7180,CR43413,CG31802,CG31788,CR43408,CG17681,CG43406,CG42750,
Chr3R	7892320	7747647	7929594	0.0608323	0.388439	25.1124	3.73916	93.8915	25.545	13.7139	82.421	152.6	CG14731,CG31211,Hsp70Aa,CG3281,CG12201,CG18347,CG12213,aur,Hsp70Ab,Tango9,CG10005,CG3397,CG18547,CG12224,Tk,Ect3,CG3532,KLHL18,Spt3,CG3313,ssp5,CG31358,CG42505,CG42504,CG14739,CG14736,CG14740,mfas,dpr17,CG14741,Cad87A,
Chr3R	26036261	26016366	26044781	0.0599762	0.512789	11.6839	2.7276	89.7572	15.9438	7.04263	75.0277	309	CG9747,snoRNA:Psi18S-1377e,snoRNA:Psi18S-1377d,snoRNA:Psi18S-1377c,snoRNA:Psi18S-1377b,snoRNA:Psi28S-2626,CG9743,snoRNA:Psi28S-2149,snoRNA:Psi18S-1377a,CG15531,CecB,Cec-Psi1,CecA2,Anp,CecA1,CecC,Cec2,RpS7,
Chr3R	18175477	18114847	18185495	0.0599762	0.504801	14.9824	2.26087	87.3125	17.4527	7.42958	70.5721	375	mir-1010,CR43696,CR43697,CG7084,CG5386,CG33721,CG7080,CG13862,CG5391,CG5388,rdhB,CG34377,sar1,SKIP,
Chr2R	18097586	18054633	18111988	0.0599762	0.460189	14.9852	2.26087	87.9996	19.7893	8.72834	66.6054	>233	CG30279,CG3045,CG11170,CG6758,CG11275,Vps35,snoRNA:Or-CD1,CG3264,CG3290,CG3292,CG11291,CG30278,Oatp58Dc,Oatp58Da,Oatp58Db,a,MED16,ari-2,Swim,
Chr3R	24353929	24241937	24625912	0.059025	0.580854	12.3038	3.52884	88.4292	18.6815	7.52498	74.5122	592	CG1894,CG31051,CG12413,fkh,snoRNA:Psi28S-3305b,snoRNA:Psi28S-3405d,snoRNA:Psi28S-3405a,snoRNA:Psi28S-3305a,snoRNA:Psi28S-3405b,snoRNA:Psi28S-3405c,CG43440,Noa36,snoRNA:Psi28S-3305c,CG9986,CG31050,CG14062,CG9988,CG9989,CG33346,AR-2,CG9997,CG14061,CG12558,CG34295,Ppn,Dhc98D,MRE23,CG10011,Hrb98DE,CG10000,htt,beat-VI,CG9990,
Chr2R	5735958	5707191	5808430	0.0578835	0.510404	12.686	3.39467	90.3812	20.6343	9.87412	79.0545	155	dila,CG30001,CG34033,Orc6,CG1665,CG1663,CG1599,Lsm11,CG1667,CG1671,CG12744,cbx,CG30010,Ntmt,CG18446,CG12923,CG30008,CG1513,CG1441,Fmrf,CG1648,hebe,CG1516,Prosalpha7,CG12140,CG30007,Mef2,sec24,
Chr2L	20088273	20013150	20111508	0.0562663	0.422018	20.5529	4.39368	93.1529	26.0868	13.4063	81.4157	498	CG10659,lok,vls,barr,fok,pr,CG10721,nesd,mRpS18B,Taf13,CG10747,CG13970,CG43861,bwa,Kua,CG10730,neb,sNPF,
Chr3R	17917391	17900909	17938668	0.0551249	0.576867	11.7986	2.6541	84.8543	14.1454	5.84736	76.2085	235.5	CG5791,CG13407,CG5778,CG13408,how,
Chr2R	18779397	18766062	18789065	0.0539834	0.383217	11.6525	3.54956	94.266	26.0076	12.7303	77.9113	265	asrij,CG3499,CG3501,PIP5K59B,CG3700,MED23,nahoda,Gmer,
Chr2R	18723092	18714742	18728140	0.0537931	0.536481	10.994	2.61616	89.4159	15.3031	7.37374	77.5273	>244	CG30265,CG12490,CG30272,CG9825,CG42284,
Chr2L	9543046	9533192	9548268	0.0537931	0.414343	12.9888	2.76712	94.0088	19.8889	8.98119	70.5445	29.1765	CG13113,CG13114,CG17855,Cpr30B,Oatp30B,jp,
Chr3R	11057699	11027121	11108680	0.0533175	0.337922	22.7543	4.17418	95.2227	37.0709	16.6893	84.2708	168.8	CG6654,CG4203,CG4210,Spn88Eb,Spn5,CG12241,CG31344,CR43471,Caf1,Rpb7,Art3,mRpS10,CG34316,CG6499,Hsc70-4,CG42404,Su(var)3-9,Set,eIF-2gamma,CG4334,MRG15,Cp190,CG4338,l(3)neo43,CG14864,Oscp,SIDL,Tm1,CG42542,tefu,
Chr3R	26932837	26901747	26983861	0.0532224	0.535393	13.6722	2.92762	88.5893	17.4825	8.07307	79.1039	393	CG11318,CG15553,Prosalpha3T,CG15554,CG15556,CR43458,Sox100B,CG11317,Gycbeta100B,
Chr2R	13587388	13579934	13591158	0.0527467	0.435825	12.4561	3.03527	95.0596	22.7429	10.5542	74.5294	>536	snoRNA:U27:54Eb,snoRNA:U27:54Ea,snoRNA:U29:54Ed,snoRNA:snR38:54Eb,snoRNA:U29:54Eb,snoRNA:U76:54Eb,snoRNA:U29:54Ec,snoRNA:U31:54Eb,snoRNA:U31:54Ec,snoRNA:U31:54Ed,snoRNA:snR38:54Ec,rdgBbeta,Uhg1,snoRNA:Me18S-A28a,snoRNA:Me28S-G3081a,snoRNA:Me28S-A1666a,snoRNA:Me28S-A3407a,snoRNA:Me28S-G3277a,CG6424,swi2,
Chr3L	3379750	3355891	3388165	0.0524614	0.293252	39.2109	6.41238	98.1079	54.5163	24.4317	94.8062	63.5909	Drs,YT521-B,CG12012,CG12014,kst,CG12010,
Chr3R	15339462	15273936	15415377	0.0513199	0.546311	12.8571	3.24758	88.9245	17.4743	8.71659	80.4615	87.5	CG6255,CG15025,snoRNA:Me18S-A1374,CG31221,Dys,
Chr3R	18556910	18542540	18608604	0.0511296	0.268107	42.0036	3.87239	97.0681	46.2353	18.375	92.5645	15.4048	Irp-1A,Takl2,CG17618,CG6982,CG4813,HP1c,rumi,CG6985,CG31139,CG17141,vret,CG43092,CG43091,CG13841,CG4721,CG4723,CG4725,mir-4953,CG43095,CR43654,CG43094,Dcr-1,CG7023,wge,CG43093,CG7029,
Chr2L	14851029	14840204	14892944	0.0511296	0.440559	13.6356	3.13627	92.7384	25.92	13.3675	82.5691	225.5	CG42682,CR43805,CG15279,CG15278,CG4480,Mst35Bb,Mst35Ba,
Chr3R	15864238	15570025	15993345	0.0510345	0.61035	11.9046	3.02754	81.968	11.3127	4.33585	59.1907	>81	CR43488,CG11391,CG11453,CG11407,CG11659,tRNA:V3b:92Bb,tRNA:CR31215,tRNA:CR31471,CG31459,CG4686,CG11447,CG4572,Ire1,Pk92B,CG17186,Arc42,CG4733,Surf6,CG4465,Xport,RhoGAP92B,CG42508,mira,CR43282,CG4459,CG4462,CG4783,CG31213,CG17190,MED25,CG4433,trem,CG4424,CG4854,psidin,Indy-2,CG33934,CG4390,CG4973,Rh3,CG31206,Gr92a,CR42836,CG4662,ninaE,bnl,CG4562,Hs6st,CG4836,CG4770,CG10887,CG17193,CG6300,GluClalph…
Chr2L	8317289	8293775	8328523	0.0505589	0.514243	10.9899	2.75076	87.9277	19.8898	9.09202	79.2569	124.5	Scgalpha,wol,CR43752,CG7818,CG7830,CG7806,CG7787,mtsh,CG7810,CG14275,CG7840,CG7781,Btk29A,
Chr3R	8471637	8333340	8562798	0.0502735	0.38835	15.9902	3.76597	95.8114	32.3679	15.5011	85.6953	500	Hsp70Bb,Hsp70Bc,hug,mir-284,Vha55,CG18530,CG18616,CG11608,CG11598,CG6753,CG11600,CG6234,CG6225,CG43630,CG6188,CG14395,Cyp313a4,CG31347,Su(fu),kar,CG14394,Past1,CG12279,CG14391,Men,Octbeta3R,Snx3,mbo,mus308,Arp87C,Octbeta2R,
Chr3R	27035947	26985171	27253111	0.0502735	0.466765	40.3618	4.52679	91.7735	25.0073	14.308	87.1107	184	bnk,CG1544,CG15561,mir-4949,RNaseP:RNA,CG1746,CG1542,zwilch,CG15564,CG15563,mRpL32,spn-F,CG1750,CG15555,CG3669,CG18672,CG18673,CG11340,gskt,Gcn2,CG31002,CG31204,stops,Gycbeta100B,CG12054,qless,CG31004,chp,CG1607,CG11337,CG34347,Gprk2,
Chr3R	6517364	6496925	6565448	0.0500832	0.291513	71.8208	7.72869	98.1104	55.6174	27.1576	95.5753	135.25	CG6465,CG31278,CG14684,CG14689,CG31373,CG14683,CG31467,pug,CG31391,CG4073,tomboy20,CG14688,Skeletor,Takr86C,
Chr3R	17868544	17842971	17899239	0.0497979	0.547731	10.4857	2.61616	86.6826	17.5809	7.91119	79.5259	651	CG6455,Cchl,ND42,CG13409,mRpL35,CG6028,BG4,scaRNA:mgU5-38,pit,CG6015,CG6439,how,
Chr3R	26272089	26220830	26304059	0.0490369	0.560122	13.3056	3.67674	88.5795	20.8662	11.3802	84.5	>983	CG15533,mRpS18C,CG2218,CG15536,CG15535,CG15534,Osi23,CDase,CG2224,spdo,PH4alphaEFB,CG42740,CG2217,CG15537,aralar1,
Chr2R	2453765	2331841	2483131	0.0490369	0.693271	14.5289	4.56176	80.4709	12.7729	6.85767	56.903	>957	CR43905,jing,
Chr2R	6101046	6087671	6125491	0.0486564	0.264368	36.2725	4.90912	97.8165	51.9284	26.2597	96.9126	226	CG12912,Hr46,
Chr3R	13245371	13195146	13304663	0.0485612	0.595804	13.6532	3.359	86.8129	17.2467	7.49118	79.1039	684	lute,sds22,CREG,CG43196,CG5863,CG42823,CG42798,CG17283,CG34279,CG34280,CG5860,CG42824,CG42834,CG42835,CG5866,CG33333,CG14332,CG42821,CG42822,CG14331,Eh,CG14330,Brf,Sur-8,CG5873,Dscam3,
Chr2R	10140367	10118647	10172071	0.0480856	0.473171	11.922	2.36451	92.1421	23.2583	9.44863	77.9261	102	mir-1016,opa1-like,CG8503,Mdr50,CG8494,beta4GalNAcTA,CG8531,CG8547,conv,Ih,CG8485,Hsc70-5,SelD,
Chr2L	4156488	4148854	4181449	0.0480856	0.569748	11.4198	2.75076	88.8648	15.8699	7.91119	80.6107	192.25	CG2955,Or24a,
Chr3R	15434756	15416317	15528841	0.0479905	0.5904	11.6402	2.92477	88.0781	16.8279	5.41304	71.7288	60.1667	Cpr92A,CG7333,CG7342,CG17752,CG16727,CG34138,CG31220,CG31219,CG6195,Nup58,Vha13,ort,tRNA:V3b:92Ba,CG7432,CG6231,CG17751,Naam,CG6184,CG16718,Dys,
Chr3R	14491226	14452752	14607381	0.0478002	0.524229	11.903	2.65342	90.145	21.6251	9.53962	77.5273	>983	tRNA:CR31228,CstF-64,CG31231,CG31230,Cpsf73,Gos28,CG31229,CG7706,CG7708,CG7705,CG34282,CG14300,CG34283,CG14302,CG7715,CG7714,gwl,CG7718,CG31224,Muc91C,CG7702,VAChT,CG14301,CG14299,Mekk1,CG7720,qin,Cha,
Chr3L	2243951	2225398	2253562	0.04761	0.605547	14.4376	3.359	86.8129	16.7695	7.40734	77.2338	84.3333	osm-1,ACXD,CG9018,CG32305,CG1275,CG32301,
Chr3R	5814615	5761854	5891343	0.0475149	0.462687	26.2125	4.2231	92.0135	27.2222	15.3164	89.684	979.5	Art4,CG5359,Gr85a,Spn85F,CG3909,mtTFB2,Npc2d,Npc2e,Fancl,CG11722,CG3925,CG12811,CR33629,CG33631,CG33630,Npc2c,Mical,CG31407,Glut4EF,
